# Supplementary material for: Factors Associated with Withdrawal Time in European Colonoscopy Practice: Findings of the European Colonoscopy Quality Investigation (ECQI) Group
Source: Diagnostics (Basel). 2022 Feb 15;12(2):503. doi: 10.3390/diagnostics12020503 (PMC8871420; doi:10.3390/diagnostics12020503)
Supplement: Supplementary file 1 [file diagnostics-12-00503-s001.zip]

Archive with 1 entries (1 files):
- diagnostics-1577213-supplementary.pdf
